# Supplementary material for: The Polymorphs of Diacetylcurcumin (DAC)
Source: Molecules. 2026 Jun 17;31(12):2133. doi: 10.3390/molecules31122133 (PMC13305184; doi:10.3390/molecules31122133)
Supplement: Supplementary file 1 [file molecules-31-02133-s001.zip]

Archive with 1 entries (1 files):
- molecules-4349143-supplementary.pdf
